# Supplementary material for: Nanosurgery and Bioengineered Regenerative Protocols for the Treatment of Hip Osteoarthritis: A Double-Blind Randomized Controlled Trial as an Alternative to Surgical Hip Replacement
Source: Biomedicines. 2025 Apr 17;13(4):987. doi: 10.3390/biomedicines13040987 (PMC12024760; doi:10.3390/biomedicines13040987)
Supplement: Supplementary file 1 [file biomedicines-13-00987-s001.zip]

Archive with 1 entries (1 files):
- biomedicines-3527033-supplementary.pdf
